# Supplementary material for: Inhibiting anti-angiogenic VEGF165b activates a miR-17-20a-Calcipressin-3 pathway that revascularizes ischemic muscle in peripheral artery disease
Source: Commun Med (Lond). 2024 Jan 5;4:3. doi: 10.1038/s43856-023-00431-5 (PMC10770062; doi:10.1038/s43856-023-00431-5)
Supplement: Supplementary file 3 — Supplementary Data 1 [file 43856_2023_431_MOESM3_ESM.xlsx]

## Sheet: Fig-1
a) SkMVEC						b) BMDM					c) Muscle
Nor-IgG	HSS-IgG	HSS-V165b-Ab	miR-17			Nor-IgG	HSS-IgG	HSS-V165b-Ab	miR-17		Non Isc-IgG	Isc-IgG	Isc-V165b-Ab	miR-17
1.22714	0.388696	22.4846				1.1014	1.0067	0.930243			1.00907	1.04187	2.28463
1.17922	0.0421668	21.7555				1.02215	0.805887	0.913171			0.534426	4.58881	1.41004
0.973678	0.0304273	5.08863				0.910375	0.540324	1.24658			0.892117	2.99427	1.31019
0.819406	0.637177	1.65461				1.00272	0.672185	0.771155			0.900644	2.35039	2.65772
0.801174	0.555129	1.5642				1.21288	0.629139	0.732377			1.20264	4.14619	3.76178
	0.744868	1.48439				0.749595		1.2298			1.13449	1.14231	3.55004
											1.32644		4.56942
1.05123	0.577965	7.03494	miR-19a			1.17079	1.02846	1.08438	miR-18
1.97891	1.07471	10.4652				1.30973	0.677736	0.599797			1.28745	3.63002	7.02614	miR-18
0.545141	1.37846	0.869609				0.958997	0.774314	0.981023			0.676855	19.4093	3.73128
0.619208	0.315761	8.12443				1.19282	1.13013	0.537106			1.08935	12.7397	2.48239
0.805409	0.963544					1.02508	0.525246	0.691291			1.011	4.6567	13.1355
	2.07601							1.11657			1.04874	22.3244	10.197
											1.06546	3.85726	9.89429
0.00233354	0.000454813	0.198394	miR-19b			1.22074	1.53896	2.37535	miR-19a		0.821839		13.2823
0.00115143	0.00123037	0.0136432				1.18938	0.796957	0.440857
0.00201851	0.00171463	0.0214863				1.06613	0.904688	1.04471			1.25482	0.842935	1.6765	miR-19a
0.00197485	0.000485663	0.00153357				1.29835	0.529649	0.395219			0.58997	0.607036	1.34471
0.00137978	0.00113703	0.0721008				0.950636	0.79851	0.324433			0.784752	0.934682	1.32437
0.00135645	0.00737667	0.00991647					1.13536	1.26948			2.04801	0.839326	2.2123
											1.10239	1.55869	1.19392
0.896952	0.28382	5.43632	miR-20a			0.00802201	1.60606	0.855681	miR-19b		0.624339	0.472508	1.55688
1.38944	1.01649	4.3085				1.55399	1.03608	0.845317			0.594481
1.41909	0.502362	2.34502				1.27687	0.866172	0.780322
0.686288	0.393882	1.2554				1.54005	1.45023	1.27943			0.573468	4.03726	1.43443	miR-19b
0.773932	0.482878					1.19639	0.715072	0.786975			0.699224	3.08827	0.22835
0.833985						0.424642	1.86937	1.12487			1.28181	0.796599	3.02847
											1.13732	2.71314	1.52684
0.904041	0.348269	37.3727	miR-92			1.19037	0.601517	0.821438	miR-20a		1.03376	3.38034	0.54054
1.05492	1.43134	2.20595				0.731728	0.725	0.757586			1.3487	0.926077	0.880392
0.73147	0.922985	1.95285				1.006	0.832784	0.955739			0.785381		0.716038
0.898308	0.637134	1.49064				0.845712	0.819195	0.589842
0.600921	0.987133	16.1795				1.2248	0.556662	0.837929			1.00254	0.973027	1.35496	miR-20a
							0.442216	1.1721			0.583651	4.06481	0.971201
											1.07877	2.49196	2.15724
						0.994349	1.08008	1.62031	miR-92		1.08683	1.93279	1.99413
						0.854215	0.904023	1.03008			1.08673	2.94224	2.02202
						0.887739	1.17644	1.20603			0.91439	1.27586	3.1261
						1.03429	1.175	0.840517			1.2472		2.18795
						0.859674	1.14234	0.933908
								1.11523			1.3002	4.61157	2.12631	miR-92
											0.757923	2.70678	3.34565
											0.898045	0.731874	3.02652
											1.6885	1.84045	4.08902
											0.929018	2.15151	1.90098
											0.610808	1.84278	3.00569
											0.814474	0.739617	2.52163

## Sheet: Fig-2
a	Neg Inh								miR17-20a Inh
d0	26.5633	24.28	27.1167	26.67	24.7733	23.1	21.4161		24.8367	23.8333	29.5767	22.21	29.02	29.03	19.9788
d3	36.7433	41.99	38.87	41.6467	47.6633	42.24	50.7593		36.7633	43.4333	39.9467	44.4667	43.3033	38.76	31.5407
d7	44.8267	48.08	56.8	51.1933	52.8167	37.4067	54.2862		50.7333	57.7567	52.38	55.4333	48.6333	43.3467	46.5825
d14	47.1133	53.0467	61.01	58.21	62.3467	60.4233	54.6041		52.4733	50.5133	51.47	44.4967	48.11	47.8833	49.3017
d21	68.28	65.6367	78.19	65.5433	69.58	70.9333	69.3038		52.5967	58.9967	54.3167	57.6133	57.6133	55.0933	55.7185
b
Neg Inh	miR17-20a Inh		Neg Inh	miR17-20a Inh
1.30763	0.997485		0.840101	0.280034
1.04359	0.792121		1.12013	0.560067
0.859179	0.586756		1.12013	1.12013
0.947192	0.754401		1.40017	0.840101
0.829841	0.259849		0.560067	0.280034
0.917854	0.578374		0.840101	0.560067
1.09388	0.582565		1.12013
c
1.01446	0.924503
0.796553	0.787454
1.1095	0.893707
1.0941	0.829012
1.00272	0.716215
1.17979	0.914503
0.802381

## Sheet: Fig-3
a) HUVEC-Nor				b) HUVEC-HSS
Neg Inh	miR-17 Inh	miR-20a Inh		Neg Mim	miR-17 Mim	miR-20a Mim
1.18147	0.46332	0.525097		0.883582	1.6597	2.63881
0.756757	0.332046	0.895753		1.05075	2.30448	2.50746
0.779923	0.818533	0.34749		0.895522	2.01791	2.00597
1.28185	0.795367	0.324324		1.17015	1.18209	2.65075
	0.432432	0.694981			1.58806	1.18209
		0.718147			1.95821	2.32836
C) BMDM-Nor
Neg Inh	miR-17 Inh	miR-20a Inh	Arg1	0.833223	1.65068	1.08384	iNOS
1.2122	0.466983	0.686919		0.816913	1.53612	1.27791
1.1378	0.617894	0.644943		1.27731	2.06899	1.09586
1.08331	0.746909	0.348642		0.9571	1.05545	1.78739
0.904676	0.962976	0.985917		1.11477	1.42031	1.63727
0.662033	0.428459	0.967558		0.895608
	0.901187	0.584587
d) BMDM HSS
Neg Mim	miR-17 Mim	miR-20a Mim	Arg1	Neg Mim	miR-17 Mim	miR-20a Mim	iNOS
1.48363	1.68806	1.2626		0.641508	0.731799	0.338911
0.943751	1.91989	2.32361		1.5651	0.62684	1.0486
1.0343	1.93147	2.92232		1.18584	0.180944	1.35331
0.821316	1.53966	1.50536		0.396491	1.68704	0.453932
0.716797	2.36304	1.66311		1.143	1.55752	0.496069
	1.73331	1.97419		1.06817	1.34285	0.881272

## Sheet: Fig-4
a) Muscle				b) SkMVEC				C) HUVEC				d) BMDM				e
IgG	V165b-Ab			IgG	V165b-Ab			IgG	V165b-Ab			IgG	V165b-Ab			RCAN3-Luc+Neg Mim	RCAN3-Luc+miR-17 Mim	RCAN3-Luc+miR-20a Mim
0.851333	0.257614	RCAN3		1.05691	0.74598	RCAN3		1.04553	0.577514	RCAN3		0.694516	0.35885	RCAN3		2666.92	1897.67	1761.45
0.955707	0.209227			1.06976	0.78883			1.07963	0.88799			0.805901	0.29578			2148.12	1959.15	2241.03
0.92089	0.264428			1.20459	0.943636			1.14341	0.743089			1.08455	0.36755			2610.75	1747.05	2066.61
1.37372	0.120994			0.921242	0.824692			1.15485	0.354762			1.23789	0.367486			2028.94	2123.16	1721.65
0.897837	0.795467			0.746807	0.774117			0.719672	0.651068			1.1756	0.347486			2437.83	2591.46	1776.78
								0.857415	0.891849							2626.2	1643.83	1566.66
f) HUVEC												h
Nor	HSS			Nor	HSS			Nor	HSS			Neg Inh	miR-17 Inh	miR-20a Inh	RCAN3
27.118	28.1646	miR-17		29.065	30.5183	miR-20a		33.16	32.84	RCAN3		0.877346	1.06982	1.2074
27.1307	27.3466			28.9176	29.3935			36.48	32.75			1.07304	1.2423	1.33703
27.2326	27.9407			28.599	29.3881			37.56	34.29			1.06273	1.46153	1.23772
27.2638	27.8313			29.0603	29.2039			36.67	32.44			0.927981	1.12178	1.1892
												1.10453	1.11472	1.18021
												0.955203		1.03498
g) BMDM												i
Nor	HSS			Nor	HSS			Nor	HSS			Neg Inh	miR-17 Inh	miR-20a Inh	RCAN3
24.4495	24.5334	miR-17		25.0269	25.0536	miR-20a		29.47	28.71	RCAN3		1.04139	1.26307	1.34379
24.315	24.9511			25.1874	25.7287			29.01	28.58			1.0112	1.20564	1.16442
24.1415	25.2839			24.3094	26.0463			29.82	27.61			1.03764	1.09967	1.18789
23.9555	24.9969			24.6696	25.3922			28.92	28.34			1.00489	1.07496	1.31159
												1.1501	1.12892	1.29947
												0.753932	1.15808	1.23339

## Sheet: Fig-5
a				b
Neg ing	miR-17-20a inh			B6-NI	B6-I			c	Neg Pld					RCAN3 Pld
0.508125	1.37286	RCAN3		1.07426	0.750196	RCAN3		d0	20.0367	18.7133	21.9167	16.2133		21.69	20.1133	21.5333	14.9233	17.58
0.7326	1.09063			0.980447	0.838805			d3	26.0567	30.5133	32.0433	21.54		22.23	30.5467	29.0967	20.9567	19.6633
0.751021	1.19242			0.834191	0.856498			d7	47.4733	33.75	56.6667	51.3733		45.24	42.73	45.6767	36.4167	32.1333
0.642861	1.0671			1.11058	0.731751			d14	63.0667	58.8167	66.2467	59.3167		48.1533	57.2	56.4633	39.5733	44.5133
d			d			e
Neg Pld	RCAN3 Pld		Neg Pld	RCAN3 Pld		Neg Pld	RCAN3 Pld
1.03171	0.209099		1.11765	0.352941		1.03597	0.997663
1.05699	0.477941		1.23529	0.705882		0.997179	0.909652
1.26379	0.383732		0.764706	0.588235		0.976029	0.890089
0.647978	0.684743		0.882353	0.529412		0.994054	0.874461
	0.631893			0.529412			0.915033

## Sheet: Fig-6
a) BMDM				b) SkMVEC						c) HUVEC
Nor	HSS			Nor	6HSS	12HSS	24HSS			Nor	6HSS	12HSS	24HSS
0.956322	1.33645	RCAN3		1.02724	1.98279	1.49605	1.89417	RCAN3		1.29246	0.750992	0.851374	1.27272	RCAN3
1.08554	1.21828			1.1148	1.58636	1.55978	1.86591			1.1732	0.67905	0.882452	1.19497
1.00881	1.2313			1.31765	1.60584	1.68438	1.7856			0.762724	0.778898	0.88105	0.714342
0.949503	1.25841			0.822556	1.54032	1.67878	1.85227			1.31225	0.865563	1.09405	0.964803
				0.958707	2.00422	2.17807				1.02436	0.899605	0.917226	0.962749
				0.759932	1.94313					0.435002	1.04824	0.95935	1.3218
a) BMDM				b) SkMVEC						c) HUVEC
Nor	HSS			Nor	HSS					Nor	HSS
0.563564	0.679796	RCAN3		0.216298	0.52456	RCAN3				0.59187	0.815801	RCAN3
0.51899	0.636519			0.17707	0.317448					1.15019	0.814883
0.430468	0.749017			0.198305	0.471249					1.20706	0.845302
d) HUVEC				e) BMDM			e) BMDM
Neg Pld	RCAN3 Pld			Neg Pld	RCAN3 Pld		Neg Pld	RCAN3 Pld
1.45455	0			0.738344	0.577949	Arg1	1.71595	1.18141	iNOS
0.818182	0.545455			0.673754	0.500313		1.12328	1.25879
0.545455	0.363636			0.752899	0.63249		1.7853	1.4481
1.18182	0.636364			1.06629	0.539427		0.514496	1.34784
				0.966193	0.473248		0.342083	1.34899
					0.637733		0.517842

## Sheet: S2
Nor-IgG	HSS-IgG	HSS-V165b-Ab
0.746445	0.212973	0.419052	miR-17
0.543011	0.52124	0.860446
0.995057	0.88118	0.506085
0.647439	0.131076	0.617244
1.73843	0.288465	1.39923
1.33032	0.583557	1.18382
1.63508	0.309865	0.784635	miR-18
0.857575	0.268863	0.695104
0.859826	0.787051	0.389105
0.950897	0.208119	0.402076
0.864217	0.346154	0.930981
0.83424		0.673655
1.45279	0.530354	0.838979	miR-19a
0.598445	0.655578	0.570719
0.948226	0.854326	0.403643
0.687614	0.342076	0.525393
1.26194	0.247461	1.07386
1.05196	0.504503	0.922977
0.664205	0.622362	0.407017	miR-19b
0.844598	0.781356	0.599971
1.03633	0.947722	1.04421
0.6856	0.494092	2.56503
1.57444	0.284379	1.3668
1.19606	1.08951	1.10398
0.772159	0.738708	0.765301	miR-20a
0.90415	0.77271	0.596766
0.802391	0.373322	1.07765
1.37612	0.408431	1.76271
1.07692	0.224985	1.32214
1.06832	0.367412	0.555963
0.932709	0.607722	0.631961	miR-92
1.05698	0.579634	0.996934
1.07439	0.89847	0.728762
1.05492	0.702898	0.667194
0.933597	0.657772	1.06763
0.9472	0.679766	0.783931

## Sheet: S3
B6-NI	B6-I	B6-I-V165bAb
1.40606	2.63356	3.69579	miR-17
0.726689	3.05711	6.36256
0.766092	2.35433	4.43846
1.04643	4.04336	3.41879
1.03326	2.36205	3.20121
1.02125		4.291
1.54208	5.09858	27.3427	miR-18
1.046	10.2132	20.639
1.07421	6.78696	14.1349
0.758613	8.41246	7.85613
0.789661	13.4088	6.63033
0.787897	15.0957	12.0991
		11.3008
1.34873	1.80618	3.93226	miR-19a
0.836678	2.18549	3.10074
0.782526	2.27498	1.91947
0.909181	1.79998	1.25214
1.02796	3.04836	2.46092
1.09514	2.03836	2.43753
		1.73769
1.33639	1.42013	2.38786	miR-19b
0.819702	2.94743	3.26688
0.862719	2.30448	2.46898
0.929353	1.84569	3.34098
1.09987	2.8945	2.9782
0.951445	0.931403	2.57265
		2.01813
1.44439	1.70851	3.37839	miR-20a
0.960975	3.81345	4.35599
0.813667	2.27472	4.35818
0.890767	2.24875	2.69084
0.90587	3.69567	4.61249
0.984438	1.18476	3.44428
		2.9128
1.07294	1.09622	1.66063	miR-92
0.921697	2.21564	2.27379
0.851374	1.51436	2.487
1.09689	1.42391	1.57021
0.912656	2.24523	2.74983
1.14453	1.16846	1.83798
		1.63808

## Sheet: S4
a) HUVEC Nor								c) SkMVEC Nor
DMSO	S3I		DMSO	S3I				DMSO	S3I		DMSO	S3I
0.996492	2.28355	miR-17	1.16099	2.32691	miR-20a			1.08688	1.6201	miR-17	1.57098	1.64753	miR-20a
1.29222	0.585097		1.6809	0.818278				0.922487	1.01618		1.00731	1.49269
1.25377	0.685762		0.879486	1.11928				0.840716	1.25043		0.85421	2.67223
0.824736	1.31495		0.748611	1.42294				1.30579	2.20869		0.728949	1.98504
0.713501	1.65615		0.632345	1.67181				1.1644	1.49915		1.02296	1.62143
0.919076	2.76835		0.895746	4.02114				0.678024	1.07666		0.815936	0.996868
b) HUVEC HSS								d) SkMVEC HSS
DMSO	S3I		DMSO	S3I				DMSO	S3I		DMSO	S3I
0.913742	1.018	miR-17	1.52725	1.07568	miR-20a			1.56832	0.394336	miR-17	2.5015	2.74936	miR-20a
0.908641	1.53362		1.01815	0.984957				1.87982	0.703186		0.780342	4.01902
0.71635	1.146		1.27402	0.83185				0.289469	1.38327		0.357479	1.53761
0.957133	1.20502		0.560646	0.798405				0.26	1.32867		0.367521	2.23526
1.32695	1.35556		0.682177	1.07684				1.45177	0.565929		1.41603	0.381197
1.17708			0.93775					0.548761	0.646283		0.577137	0.936966

## Sheet: S5
VR1+/+	VR1+/-
1.15944	0.411423	VEGFR1
1.02016	0.450926
0.691305	0.401548
1.82509	0.598351
0.662085	0.232641
0.641621	0.211973

[truncated: 11 more sheets: S6, S7, S8, S9, S10, S11, S14, S16, S17, S18, Supplementary Tables-Major Reag]
